# Supplementary material for: Sedation Quality and Cardiorespiratory, Echocardiographic, Radiographic and Electrocardiographic Effects of Intramuscular Alfaxalone and Butorphanol in Spanish Greyhound Dogs
Source: Animals (Basel). 2023 Sep 16;13(18):2937. doi: 10.3390/ani13182937 (PMC10525580; doi:10.3390/ani13182937)
Supplement: Supplementary file 1 [file animals-13-02937-s001.zip]

Archive with 1 entries (1 files):
- animals-2540682-supplementary.pdf
